# Supplementary material for: Resistance training for metabolic dysfunction-associated steatotic liver disease:a systematic review and meta-analysis
Source: Front Physiol. 2026 Feb 2;16:1679094. doi: 10.3389/fphys.2025.1679094 (PMC12907158; doi:10.3389/fphys.2025.1679094)
Supplement: Supplementary file 1 [file Table2.xlsx]

## Sheet: data
Entitlements	#	Search Query	Database	Results	Date Run
- WOS.IC: 1993 to 2025 - WOS.CCR: 1985 to 2025 - WOS.SCI: 2019 to 2025 - WOS.SSCI: 2019 to 2025	1	Non-alcoholic Fatty Liver Disease (Topic) OR Non alcoholic Fatty Liver Disease (Topic) OR Fatty Liver, Nonalcoholic (Topic) OR Liver, Nonalcoholic Fatty (Topic) OR Nonalcoholic Fatty Liver (Topic) OR NAFLD (Topic) OR Nonalcoholic Fatty Liver Disease (Topic) OR Nonalcoholic Steatohepatitis (Topic) OR Nonalcoholic Steatohepatitides (Topic) OR Steatohepatitides, Nonalcoholic (Topic) OR Steatohepatit…	Web of Science Core Collection	48017	Sat Mar 15 2025 00:14:57 GMT+0800 (中国标准时间)
- WOS.IC: 1993 to 2025 - WOS.CCR: 1985 to 2025 - WOS.SCI: 2019 to 2025 - WOS.SSCI: 2019 to 2025	2	Resistance Training (Topic) OR Training, Resistance (Topic) OR Strength Training (Topic) OR Training, Strength (Topic) OR Weight-Lifting Strengthening Program (Topic) OR Strengthening Program, Weight-Lifting (Topic) OR Weight Lifting Strengthening Program (Topic) OR Weight-Lifting Exercise Program (Topic) OR Exercise Program, Weight-Lifting (Topic) OR Weight Lifting Exercise Program (Topic) OR We…	Web of Science Core Collection	820181	Sat Mar 15 2025 00:17:29 GMT+0800 (中国标准时间)
- WOS.IC: 1993 to 2025 - WOS.CCR: 1985 to 2025 - WOS.SCI: 2019 to 2025 - WOS.SSCI: 2019 to 2025	3	Randomized Controlled Trial (Topic) OR Randomized Trial (Topic) OR Randomized (Topic) OR RCT (Topic) OR Random (Topic)	Web of Science Core Collection	679346	Sat Mar 15 2025 00:18:23 GMT+0800 (中国标准时间)
- WOS.IC: 1993 to 2025 - WOS.CCR: 1985 to 2025 - WOS.SCI: 2019 to 2025 - WOS.SSCI: 2019 to 2025	4	#2 AND #1 AND #3	Web of Science Core Collection	584	Sat Mar 15 2025 00:20:37 GMT+0800 (中国标准时间)
