# Supplementary material for: Resistance training for metabolic dysfunction-associated steatotic liver disease:a systematic review and meta-analysis
Source: Front Physiol. 2026 Feb 2;16:1679094. doi: 10.3389/fphys.2025.1679094 (PMC12907158; doi:10.3389/fphys.2025.1679094)
Supplement: Supplementary file 3 [file DataSheet3.csv]

Search number	Query	Sort By	Filters	Search Details	Results	Time
4	((((((((((((((((((((Resistance Training[MeSH Terms]) OR (Training, Resistance[Title/Abstract])) OR (Strength Training[Title/Abstract])) OR (Training, Strength[Title/Abstract])) OR (Weight-Lifting Strengthening Program[Title/Abstract])) OR (Strengthening Program, Weight-Lifting[Title/Abstract])) OR (Weight Lifting Strengthening Program[Title/Abstract])) OR (Weight-Lifting Exercise Program[Title/Ab…	Most Recent		("resistance training"[MeSH Terms] OR "training resistance"[Title/Abstract] OR "strength training"[Title/Abstract] OR "training strength"[Title/Abstract] OR (("Weight-Lifting"[MeSH Terms] OR ("Weight"[All Fields] AND "Lifting"[All Fields]) OR "Weight-Lifting"[All Fields]) AND "strengthening program"[Title/Abstract]) OR ((("strengthen"[All Fields] OR "strengthened"[All Fields] OR "Strengthening"[A…	582	12:07:35
3	((((((((((((((((((Resistance Training[MeSH Terms]) OR (Training, Resistance[Title/Abstract])) OR (Strength Training[Title/Abstract])) OR (Training, Strength[Title/Abstract])) OR (Weight-Lifting Strengthening Program[Title/Abstract])) OR (Strengthening Program, Weight-Lifting[Title/Abstract])) OR (Weight Lifting Strengthening Program[Title/Abstract])) OR (Weight-Lifting Exercise Program[Title/Abst…	Most Recent		"resistance training"[MeSH Terms] OR "training resistance"[Title/Abstract] OR "strength training"[Title/Abstract] OR "training strength"[Title/Abstract] OR (("Weight-Lifting"[MeSH Terms] OR ("Weight"[All Fields] AND "Lifting"[All Fields]) OR "Weight-Lifting"[All Fields]) AND "strengthening program"[Title/Abstract]) OR ((("strengthen"[All Fields] OR "strengthened"[All Fields] OR "Strengthening"[Al…	1,033,112	12:07:18
2	((((Randomized Controlled Trial[Title/Abstract]) OR (Randomized Trial[Title/Abstract])) OR (Randomized[Title/Abstract])) OR (RCT[Title/Abstract])) OR (Random[Title/Abstract])	Most Recent		"randomized controlled trial"[Title/Abstract] OR "randomized trial"[Title/Abstract] OR "Randomized"[Title/Abstract] OR "RCT"[Title/Abstract] OR "Random"[Title/Abstract]	1,134,274	12:05:57
1	((((((((((((Non-alcoholic Fatty Liver Disease[MeSH Terms]) OR (Non alcoholic Fatty Liver Disease[Title/Abstract])) OR (Fatty Liver, Nonalcoholic[Title/Abstract])) OR (Liver, Nonalcoholic Fatty[Title/Abstract])) OR (Nonalcoholic Fatty Liver[Title/Abstract])) OR (NAFLD[Title/Abstract])) OR (Nonalcoholic Fatty Liver Disease[Title/Abstract])) OR (Nonalcoholic Steatohepatitis[Title/Abstract])) OR (Non…	Most Recent		"non alcoholic fatty liver disease"[MeSH Terms] OR "non alcoholic fatty liver disease"[Title/Abstract] OR "fatty liver nonalcoholic"[Title/Abstract] OR "liver nonalcoholic fatty"[Title/Abstract] OR "nonalcoholic fatty liver"[Title/Abstract] OR "NAFLD"[Title/Abstract] OR "nonalcoholic fatty liver disease"[Title/Abstract] OR "nonalcoholic steatohepatitis"[Title/Abstract] OR (("fatty liver"[MeSH Ter…	53,646	12:04:28
