# Supplementary material for: Resistance training for metabolic dysfunction-associated steatotic liver disease:a systematic review and meta-analysis
Source: Front Physiol. 2026 Feb 2;16:1679094. doi: 10.3389/fphys.2025.1679094 (PMC12907158; doi:10.3389/fphys.2025.1679094)
Supplement: Supplementary file 6 [file DataSheet2.csv]

No.	Query	Results	Date
#8	#3 AND #4 AND #7	920	15 Mar 2025
#7	#5 OR #6	1257785	15 Mar 2025
#6	'training, resistance':ab,ti OR 'strength training':ab,ti OR 'training, strength':ab,ti OR 'weight-lifting strengthening program':ab,ti OR 'strengthening program, weight-lifting':ab,ti OR 'weight lifting strengthening program':ab,ti OR 'weight-lifting exercise program':ab,ti OR 'exercise program, weight-lifting':ab,ti OR 'weight lifting exercise program':ab,ti OR 'weight-bearing strengthening pro…	1247482	15 Mar 2025
#5	'resistance training'/exp	32686	15 Mar 2025
#4	'randomized trial':ab,ti OR 'randomized controlled trial':ab,ti OR randomized:ab,ti OR rct:ab,ti OR random:ab,ti	1532673	15 Mar 2025
#3	#1 OR #2	95499	15 Mar 2025
#2	'nonalcoholic fatty liver'/exp	79846	15 Mar 2025
#1	'non alcoholic fatty liver disease':ab,ti OR 'non alcoholic hepato-steatosis':ab,ti OR 'non alcoholic hepatosteatosis':ab,ti OR 'non alcoholic liver steatosis':ab,ti OR 'non alcoholic steatotic hepatopathy':ab,ti OR 'non-alcoholic fatty liver':ab,ti OR 'non-alcoholic fatty liver disease':ab,ti OR 'non-alcoholic hepatic steatosis':ab,ti OR 'nonalcoholic fatty liver disease':ab,ti OR 'nonalcoholic …	74553	15 Mar 2025
